# Supplementary material for: Identification of a promoter region specifically active in the maturing endosperm of Arabidopsis seeds and its use for targeted modification of fatty acid metabolism
Source: Plant J. 2025 Mar 3;121(5):e70038. doi: 10.1111/tpj.70038 (PMC11874189; doi:10.1111/tpj.70038)
Supplement: Supplementary file 1 — Data S1. Detailed fatty acid composition of seed fractions from the transgenic lines characterized in this study. [file TPJ-121-0-s001.xlsx]

## Sheet: Methodology
		Data S1. Detailed fatty acid composition of seed fractions from the transgenic lines characterized in this study.
		Each tab corresponds to one of the figures in the manuscript.
		On each tab, line 1 shows the fatty acid methyl esters (FAMEs) analyzed.
		The composition of the control line is presented first, followed by that of the characterized transgenic lines.
		A Mann-Whitney U test was used to compare the fatty acid composition of each transgenic line with the corresponding control.
		P-values are shown and the corresponding color code has been adopted to highlight statistically different compositions:
		0.01 < p < 0.05
		p < 0.01

## Sheet: Figure 3
Figure 3		FAME	16:0	16:1 ∆9	18:0	18:1 ∆9	18:1 ∆11	18:2	18:3	20:0	20:1 ∆11	20:1 ∆13	20:2	22:0	22:1 ∆13	24:0	24:1 ∆15	Omega-7
Embryo	aad2 aad3	Mean	8.28	0.15	3.78	14.56	3.06	28.77	17.65	2.25	17.24	0.65	1.64	0.33	1.36	0.14	0.16	3.86
		SE	0.12	0.05	0.09	0.40	0.15	0.27	0.07	0.16	0.15	0.05	0.04	0.01	0.01	0.00	0.01	0.21
	Wild type	Mean	8.42	0.31	3.88	14.11	4.14	27.58	17.52	2.44	16.85	1.16	1.59	0.35	1.31	0.15	0.20	5.61
		SE	0.06	0.04	0.12	0.33	0.12	0.35	0.25	0.06	0.08	0.03	0.03	0.01	0.03	0.01	0.02	0.07
		p-value	0.3095	0.03175	0.4206	0.4206	0.007937	0.05556	1	0.5476	0.1508	0.007937	0.4206	0.6905	0.1508	0.09524	0.09524	0.007937
	ProTPS15:AAD3g in aad2 aad3 lines
	T12R2	Mean	8.40	0.32	3.68	13.92	3.03	28.84	17.97	2.20	17.11	0.82	1.67	0.33	1.35	0.14	0.21	4.17
		SE	0.03	0.01	0.02	0.27	0.08	0.20	0.13	0.11	0.07	0.01	0.03	0.01	0.02	0.00	0.01	0.09
		p-value	0.1508	0.007937	0.1508	0.3095	0.5476	0.5476	0.05556	0.3095	0.6905	0.05556	0.5476	0.5476	0.6905	0.2222	0.007937	0.3095
	T10R3	Mean	8.18	0.28	3.69	14.20	3.28	28.62	17.99	2.26	16.84	1.00	1.62	0.33	1.31	0.15	0.24	4.57
		SE	0.13	0.05	0.01	0.10	0.06	0.21	0.16	0.01	0.11	0.03	0.00	0.00	0.01	0.01	0.03	0.03
		p-value	1	0.09524	0.1508	0.8413	0.3095	0.8413	0.09524	0.2222	0.09524	0.007937	0.6905	0.5476	0.03175	0.1508	0.01587	0.01587
	T22R1	Mean	8.21	0.33	3.59	14.09	3.06	28.67	18.29	2.18	17.08	0.88	1.66	0.31	1.31	0.14	0.20	4.27
		SE	0.11	0.06	0.04	0.10	0.13	0.18	0.07	0.03	0.10	0.04	0.01	0.00	0.02	0.01	0.01	0.13
		p-value	1.0952	0.06349	0.1905	0.5556	0.9048	0.9048	0.01587	0.1905	0.7302	0.03175	1.0952	0.1905	0.06349	0.4127	0.03175	0.1905
	T16R3	Mean	8.29	0.30	3.69	14.49	3.11	28.75	17.92	2.03	16.88	0.93	1.62	0.35	1.31	0.14	0.20	4.33
		SE	0.16	0.05	0.06	0.34	0.11	0.25	0.16	0.12	0.06	0.08	0.04	0.01	0.02	0.00	0.01	0.15
		p-value	1	0.03175	0.4206	1	1	0.8413	0.1508	0.3095	0.09524	0.03175	0.6905	0.6905	0.2222	0.03175	0.007937	0.09524
	T4R4	Mean	8.38	0.38	3.93	14.16	3.40	28.23	17.55	2.46	16.85	1.06	1.60	0.34	1.31	0.14	0.21	4.83
		SE	0.15	0.15	0.09	0.30	0.22	0.22	0.22	0.06	0.15	0.04	0.03	0.01	0.03	0.00	0.03	0.24
		p-value	0.4206	0.007937	0.3095	0.3095	0.2222	0.1508	0.5476	0.5476	0.1508	0.007937	0.6905	1	0.3095	0.8413	0.03175	0.03175
	ProAAD3:AAD3g in aad2 aad3 lines
	T9R1	Mean	8.13	0.58	3.79	12.95	5.20	27.58	17.39	2.40	16.70	1.67	1.64	0.34	1.33	0.13	0.17	7.45
		SE	0.16	0.05	0.09	0.33	0.08	0.13	0.10	0.06	0.11	0.02	0.02	0.01	0.01	0.00	0.02	0.07
		p-value	0.5476	0.007937	1	0.03175	0.007937	0.007937	0.05556	0.6905	0.03175	0.007937	1	1	0.4206	0.2222	0.5476	0.007937
	T11R1	Mean	8.15	0.44	3.68	14.27	4.08	28.12	17.74	2.16	16.64	1.25	1.58	0.32	1.28	0.13	0.17	5.77
		SE	0.14	0.05	0.06	0.28	0.08	0.12	0.35	0.10	0.09	0.02	0.03	0.00	0.01	0.00	0.00	0.12
		p-value	0.5476	0.03175	0.4206	0.8413	0.007937	0.03175	1	0.2222	0.01587	0.007937	0.5476	0.3095	0.007937	0.5476	0.09524	0.007937
	T1R2	Mean	8.16	0.45	3.69	13.74	3.96	27.97	18.22	2.15	16.79	1.27	1.64	0.33	1.35	0.13	0.16	5.68
		SE	0.09	0.01	0.07	0.25	0.07	0.13	0.17	0.14	0.12	0.04	0.02	0.01	0.03	0.00	0.00	0.12
		p-value	0.5476	0.007937	0.4206	0.2222	0.007937	0.01587	0.007937	0.5476	0.05556	0.007937	1	0.8413	0.8413	0.3095	0.8413	0.007937
	T10R1	Mean	8.31	0.46	3.68	13.83	3.99	28.29	17.54	2.27	16.87	1.24	1.60	0.33	1.31	0.13	0.16	5.69
		SE	0.10	0.01	0.06	0.19	0.10	0.14	0.10	0.05	0.07	0.03	0.02	0.01	0.01	0.00	0.00	0.13
		p-value	0.6905	0.007937	0.4206	0.09524	0.007937	0.2222	0.4206	0.3095	0.1508	0.007937	0.5476	0.5476	0.03175	0.09524	0.6905	0.007937
	T11R1	Mean	8.15	0.44	3.68	14.27	4.08	28.12	17.74	2.16	16.64	1.25	1.58	0.32	1.28	0.13	0.17	5.77
		SE	0.14	0.05	0.06	0.28	0.08	0.12	0.35	0.10	0.09	0.02	0.03	0.00	0.01	0.00	0.00	0.12
		p-value	0.5476	0.03175	0.4206	0.8413	0.007937	0.03175	1	0.2222	0.01587	0.007937	0.5476	0.3095	0.007937	0.5476	0.09524	0.007937
Endosperm	aad2 aad3	Mean	9.64	0.73	4.30	14.55	2.07	29.58	9.99	3.59	16.69	0.98	2.22	0.71	3.41	0.83	0.71	3.78
		SE	0.05	0.05	0.21	0.39	0.06	0.22	0.29	0.29	0.13	0.18	0.02	0.01	0.04	0.04	0.01	0.28
	Wild type	Mean	7.56	2.32	3.42	10.58	9.23	25.79	8.80	2.70	9.88	14.92	1.30	0.54	1.69	0.73	0.54	26.47
		SE	0.06	0.12	0.06	0.24	0.13	0.21	0.20	0.04	0.25	0.24	0.02	0.01	0.02	0.02	0.01	0.35
		p-value	0.007937	0.007937	0.007937	0.007937	0.007937	0.007937	0.01587	0.007937	0.007937	0.007937	0.007937	0.007937	0.007937	0.222	0.007937	0.007937
	ProTPS15:AAD3g in aad2 aad3 lines
	T12R2	Mean	8.41	0.93	3.87	12.14	5.24	28.28	9.60	3.27	12.99	9.04	1.74	0.61	2.41	0.84	0.63	15.21
		SE	0.05	0.05	0.06	0.24	0.04	0.12	0.13	0.03	0.09	0.12	0.01	0.01	0.04	0.01	0.00	0.22
		p-value	0.007937	0.007937	0.05556	0.007937	0.007937	0.007937	0.2222	0.007937	0.007937	0.007937	0.007937	0.007937	0.007937	0.8413	0.007937	0.007937
	T10R3	Mean	8.46	1.42	3.89	11.81	6.39	28.23	9.87	3.28	12.71	7.59	1.80	0.61	2.56	0.73	0.64	15.40
		SE	0.24	0.30	0.02	0.07	0.24	0.19	0.10	0.02	0.23	0.32	0.02	0.01	0.06	0.02	0.01	0.78
		p-value	0.007937	0.007937	0.1508	0.007937	0.007937	0.01587	0.8413	0.007937	0.007937	0.007937	0.007937	0.007937	0.007937	0.1508	0.007937	0.007937
	T22R1	Mean	8.27	1.01	3.85	11.64	6.84	28.21	9.51	3.35	12.75	8.09	1.84	0.62	2.56	0.77	0.69	15.94
		SE	0.09	0.05	0.03	0.19	0.26	0.13	0.11	0.05	0.32	0.50	0.04	0.01	0.11	0.05	0.01	0.79
		p-value	0.01587	0.01587	0.1111	0.01587	0.01587	0.01587	0.1111	0.06349	0.01587	0.01587	0.01587	0.01587	0.01587	0.2857	0.2857	0.01587
	T16R3	Mean	8.43	1.15	3.82	11.61	6.78	28.23	9.19	3.12	11.59	10.12	1.68	0.59	2.20	0.78	0.71	18.05
		SE	0.07	0.06	0.04	0.14	0.09	0.20	0.06	0.03	0.11	0.15	0.01	0.01	0.14	0.04	0.05	0.26
		p-value	0.007937	0.007937	0.03175	0.007937	0.007937	0.01587	0.01587	0.007937	0.007937	0.007937	0.007937	0.007937	0.007937	0.4206	0.1508	0.007937
	T4R4	Mean	7.14	2.12	3.64	10.30	9.24	26.40	9.01	2.89	9.68	14.65	1.39	0.55	1.71	0.68	0.61	26.00
		SE	0.18	0.29	0.09	0.23	0.18	0.25	0.15	0.02	0.14	0.28	0.02	0.01	0.03	0.02	0.02	0.46
		p-value	0.007937	0.007937	0.01587	0.007937	0.007937	0.007937	0.01587	0.007937	0.007937	0.007937	0.007937	0.007937	0.007937	0.01587	0.01587	0.007937
	ProAAD3:AAD3g in aad2 aad3 lines
	T9R1	Mean	8.32	1.47	5.29	11.22	6.54	27.42	9.78	4.77	12.92	5.32	1.84	0.82	2.71	0.82	0.77	13.32
		SE	0.21	0.29	0.16	0.11	0.22	0.21	0.12	0.08	0.17	0.19	0.02	0.01	0.10	0.02	0.01	0.71
		p-value	0.007937	0.007937	0.03175	0.007937	0.007937	0.007937	0.8413	0.007937	0.007937	0.007937	0.007937	0.007937	0.007937	0.8413	0.007937	0.007937
	T11R1	Mean	8.15	2.06	4.37	11.13	7.14	27.47	9.65	3.81	12.69	6.90	1.77	0.70	2.60	0.88	0.68	16.09
		SE	0.35	0.27	0.21	0.20	0.07	0.17	0.25	0.03	0.15	0.06	0.01	0.01	0.05	0.03	0.02	0.31
		p-value	0.007937	0.007937	0.8413	0.007937	0.007937	0.007937	0.3095	0.01587	0.007937	0.007937	0.007937	0.3095	0.007937	0.6905	0.2222	0.007937
	T1R2	Mean	7.97	1.83	3.87	11.52	6.88	27.63	9.88	3.39	12.91	7.54	1.78	0.65	2.58	0.89	0.68	16.24
		SE	0.20	0.39	0.08	0.27	0.08	0.16	0.17	0.02	0.12	0.19	0.03	0.01	0.05	0.05	0.01	0.34
		p-value	0.007937	0.007937	0.05556	0.007937	0.007937	0.007937	0.8413	0.01587	0.007937	0.007937	0.007937	0.007937	0.007937	0.4206	0.09524	0.007937
	T10R1	Mean	8.21	1.72	4.45	10.73	7.51	27.10	9.63	4.02	12.59	7.20	1.77	0.70	2.77	0.87	0.71	16.44
		SE	0.17	0.27	0.07	0.07	0.07	0.14	0.09	0.04	0.07	0.10	0.01	0.01	0.08	0.04	0.00	0.35
		p-value	0.007937	0.007937	0.2222	0.007937	0.007937	0.007937	0.4206	0.007937	0.007937	0.007937	0.007937	0.6905	0.007937	0.4206	0.8413	0.007937
	T11R1	Mean	8.15	2.06	4.37	11.13	7.14	27.47	9.65	3.81	12.69	6.90	1.77	0.70	2.60	0.88	0.68	16.09
		SE	0.35	0.27	0.21	0.20	0.07	0.17	0.25	0.03	0.15	0.06	0.01	0.01	0.05	0.03	0.02	0.31
		p-value	0.007937	0.007937	0.8413	0.007937	0.007937	0.007937	0.3095	0.01587	0.007937	0.007937	0.007937	0.3095	0.007937	0.6905	0.2222	0.007937

## Sheet: Figure 4
Figure 4		FAME	12:0	14:0	16:0	16:1 ∆9	18:0	18:1 ∆9	18:1 ∆11	18:2	18:3	20:0	20:1 ∆11	20:1 ∆13	20:2	20:3	22:0	22:1 ∆13	24:0	24:1 ∆15	Medium chain
Embryo	Wild type	Mean	0.00	0.07	8.37	0.37	3.31	16.39	2.21	28.86	17.43	1.90	16.70	0.82	1.52	0.35	0.23	1.20	0.13	0.13	0.07
		SE	0.00	0.00	0.07	0.01	0.06	0.37	0.04	0.12	0.28	0.04	0.10	0.01	0.03	0.01	0.00	0.02	0.00	0.00	0.00
	ProTPS15:UcFATB1 lines
	A18R1	Mean	0.02	0.08	8.42	0.40	3.23	15.54	2.20	28.76	18.26	1.88	16.76	0.80	1.58	0.38	0.23	1.23	0.12	0.13	0.10
		SE	0.02	0.00	0.03	0.00	0.02	0.26	0.02	0.08	0.21	0.02	0.09	0.02	0.02	0.01	0.00	0.02	0.00	0.00	0.02
		p-value	0.1579	0.09524	0.5476	0.007937	0.4206	0.1508	0.5476	0.3095	0.03175	0.6905	1	0.4206	0.4206	0.1508	0.4206	0.5476	0.3095	0.03175	0.03175
	A7R2	Mean	0.00	0.08	8.40	0.31	3.34	15.26	1.99	28.46	18.39	2.02	17.11	0.81	1.64	0.39	0.24	1.30	0.12	0.13	0.08
		SE	0.00	0.00	0.07	0.01	0.03	0.33	0.02	0.13	0.26	0.02	0.05	0.01	0.03	0.01	0.00	0.01	0.00	0.00	0.00
		p-value	1	0.4633	0.8413	0.007937	0.6905	0.09524	0.007937	0.09524	0.09524	0.03175	0.007937	0.3095	0.03175	0.09524	0.007937	0.03175	1	0.09524	0.2222
	A15R2	Mean	0.01	0.07	8.49	0.37	3.38	15.77	2.18	29.12	17.51	1.96	16.65	0.83	1.58	0.34	0.24	1.23	0.14	0.13	0.08
		SE	0.00	0.00	0.05	0.00	0.03	0.43	0.06	0.11	0.24	0.02	0.05	0.01	0.04	0.01	0.00	0.03	0.00	0.00	0.01
		p-value	0.47	0.8413	0.1508	0.3095	0.4206	0.5476	0.6905	0.09524	0.8413	0.4206	0.3095	1	0.5476	1	0.01587	0.6905	0.03175	0.8413	0.4206
	A14R4	Mean	0.00	0.08	8.39	0.36	3.25	15.73	2.16	29.04	17.87	1.87	16.75	0.84	1.56	0.35	0.23	1.23	0.13	0.14	0.08
		SE	0.00	0.00	0.12	0.01	0.12	0.11	0.11	0.16	0.24	0.06	0.09	0.03	0.01	0.01	0.00	0.01	0.00	0.00	0.00
		p-value	0.4237	0.01587	0.4206	0.4206	1	0.2222	0.3095	0.4206	0.4206	0.6905	1	0.4206	0.5476	0.6905	0.5476	0.3095	0.1508	0.1508	0.01587
	A21R4	Mean	0.01	0.08	8.31	0.38	3.31	15.61	2.18	29.12	17.50	1.94	17.11	0.77	1.58	0.35	0.23	1.27	0.12	0.13	0.09
		SE	0.01	0.00	0.10	0.00	0.04	0.39	0.03	0.17	0.21	0.02	0.10	0.02	0.04	0.01	0.00	0.01	0.00	0.00	0.01
		p-value	0.1579	0.4206	0.8413	0.1508	0.8413	0.2222	0.4206	0.5476	1	0.6905	0.01587	0.2222	0.2222	1	0.2222	0.09524	0.5476	0.3095	0.03175
	ProAT2S2:UcFATB1 lines
	B15R4	Mean	4.91	0.59	7.70	0.36	3.07	14.74	2.04	27.69	17.18	1.76	15.77	0.78	1.42	0.32	0.22	1.17	0.12	0.13	5.51
		SE	0.87	0.10	0.12	0.00	0.06	0.39	0.06	0.30	0.31	0.02	0.18	0.02	0.04	0.01	0.00	0.02	0.00	0.00	0.96
		p-value	0.009701	0.007937	0.007937	0.4206	0.007937	0.01587	0.05556	0.01587	0.6905	0.03175	0.01587	0.2222	0.1508	0.4206	0.1508	0.5476	0.2222	1	0.007937
	B16R3	Mean	14.63	1.53051	6.19	0.32	2.65	13.94	1.89	24.45	15.44	1.52	13.95	0.73	1.06	0.23	0.20	1.03	0.11	0.12	16.16
		SE	0.42	0.041281	0.07	0.01	0.05	0.21	0.03	0.22	0.21	0.03	0.10	0.01	0.02	0.01	0.00	0.01	0.00	0.00	0.46
		p-value	0.009701	0.007937	0.007937	0.007937	0.007937	0.007937	0.007937	0.007937	0.007937	0.007937	0.007937	0.007937	0.007937	0.007937	0.007937	0.007937	0.007937	0.03175	0.007937
	B7R6	Mean	12.39	1.33249	6.55	0.32	2.73	13.07	1.77	25.27	16.56	1.59	14.61	0.72	1.22	0.29	0.21	1.13	0.11	0.12	13.73
		SE	0.009701	0.0392832	0.11	0.00	0.04	0.19	0.01	0.27	0.20	0.02	0.07	0.02	0.03	0.01	0.00	0.01	0.00	0.00	0.51
		p-value	0.009701	0.007937	0.007937	0.007937	0.007937	0.007937	0.007937	0.007937	0.09524	0.007937	0.007937	0.007937	0.007937	0.007937	0.007937	0.01587	0.007937	0.01587	0.007937
	B2R1	Mean	10.49	1.20182	6.84	0.33	2.80	13.51	1.85	25.62	16.89	1.65	14.86	0.74	1.27	0.30	0.22	1.16	0.13	0.13	11.69
		SE	2.23	0.243584	0.38	0.02	0.15	0.64	0.09	0.74	0.40	0.08	0.40	0.02	0.08	0.02	0.01	0.06	0.01	0.00	2.47
		p-value	0.009701	0.007937	0.007937	0.05556	0.03175	0.007937	0.01587	0.007937	0.4206	0.03175	0.007937	0.007937	0.03175	0.09524	0.8413	0.1508	0.6905	0.8413	0.007937
	B1R1	Mean	14.30	1.56501	6.36	0.19	2.86	13.41	1.59	24.31	16.02	1.65	14.19	0.65	1.12	0.25	0.22	1.07	0.12	0.12	15.86
		SE	0.40	0.0455245	0.05	0.01	0.07	0.35	0.03	0.15	0.27	0.03	0.12	0.00	0.01	0.01	0.00	0.01	0.00	0.00	0.44
		p-value	0.009701	0.007937	0.007937	0.007937	0.007937	0.007937	0.007937	0.007937	0.01587	0.007937	0.007937	0.007937	0.007937	0.007937	0.01587	0.007937	0.5476	0.03175	0.007937
Endosperm	Wild type	Mean	0.01	0.19	7.46	2.15	3.05	11.05	9.05	26.70	8.89	2.57	9.95	14.44	1.25	0.00	0.50	1.63	0.61	0.50	0.19
		SE	0.00	0.01	0.05	0.06	0.03	0.17	0.15	0.09	0.23	0.01	0.08	0.09	0.01	0.00	0.01	0.02	0.01	0.01	0.01
	ProTPS15:UcFATB1 transformants
	A18R1	Mean	1.04	0.47	7.91	1.96	3.16	11.23	7.86	26.39	8.77	2.65	10.13	13.77	1.23	0.00	0.50	1.71	0.66	0.55	1.50
		SE	0.20	0.04	0.10	0.05	0.08	0.26	0.18	0.17	0.14	0.05	0.10	0.17	0.01	0.00	0.01	0.02	0.01	0.04	0.23
		p-value	0.007937	0.007937	0.007937	0.05556	0.1508	0.4206	0.007937	0.2222	0.8413	0.3095	0.4206	0.007937	0.5476	-	1	0.03175	0.03175	0.4206	0.007937
	A7R2	Mean	1.07	0.47	7.34	1.97	2.90	10.27	8.23	26.86	9.51	2.57	9.85	14.26	1.27	0.00	0.52	1.76	0.67	0.48	1.54
		SE	0.09	0.01	0.04	0.10	0.04	0.15	0.05	0.10	0.14	0.02	0.14	0.16	0.02	0.00	0.00	0.02	0.01	0.01	0.10
		p-value	0.007937	0.007937	0.1508	0.1508	0.01587	0.03175	0.007937	0.2222	0.09524	1	1	0.5476	0.2222	-	0.1508	0.01587	0.007937	0.4206	0.007937
	A15R2	Mean	1.25	0.51	7.54	1.99	3.11	11.38	8.79	26.26	8.29	2.53	10.28	13.55	1.15	0.00	0.50	1.66	0.70	0.52	1.76
		SE	0.17	0.02	0.05	0.08	0.05	0.16	0.09	0.11	0.06	0.02	0.11	0.09	0.01	0.00	0.01	0.03	0.03	0.01	0.18
		p-value	0.007937	0.007937	0.1508	0.1508	0.2222	0.2222	0.2222	0.03175	0.03175	0.4206	0.05556	0.007937	0.007937	-	0.6905	0.8413	0.03175	0.3095	0.007937
	A14R4	Mean	2.04	0.61	7.37	1.93	2.91	10.87	8.90	26.26	8.68	2.43	9.90	13.67	1.13	0.00	0.49	1.61	0.67	0.54	2.65
		SE	0.17	0.02	0.15	0.13	0.17	0.38	0.35	0.27	0.19	0.09	0.30	0.71	0.03	0.00	0.02	0.04	0.02	0.05	0.18
		p-value	0.007937	0.007937	1	0.1508	0.6905	1	0.4206	0.2222	0.8413	0.01587	0.4206	0.1508	0.007937	-	0.6905	1	0.05556	0.6905	0.007937
	A21R4	Mean	2.33	0.66	7.20	1.93	3.02	10.84	8.38	26.22	8.43	2.58	10.23	13.58	1.19	0.00	0.49	1.76	0.61	0.53	2.99
		SE	0.18	0.02	0.04	0.08	0.03	0.14	0.04	0.12	0.05	0.03	0.09	0.13	0.02	0.00	0.01	0.03	0.02	0.04	0.19
		p-value	0.007937	0.007937	0.01587	0.05556	0.4206	0.4206	0.01587	0.007937	0.09524	0.5476	0.05556	0.007937	0.03175	-	0.6905	0.01587	1	0.8413	0.007937
	ProAT2S2:UcFATB1 transformants
	B15R4	Mean	1.49	0.48	7.35	1.74	3.02	11.11	8.63	26.81	9.01	2.48	9.98	13.44	1.20	0.00	0.50	1.65	0.65	0.46	1.97
		SE	0.31	0.05	0.05	0.03	0.08	0.37	0.16	0.22	0.23	0.03	0.15	0.25	0.03	0.00	0.01	0.01	0.02	0.01	0.36
		p-value	0.007937	0.007937	0.2222	0.007937	0.8413	0.6905	0.09524	0.5476	0.8413	0.05556	0.5476	0.007937	0.1508	-	0.8413	0.8413	0.09524	0.03175	0.007937
	B16R3	Mean	1.79	0.43	7.28	2.19	2.94	11.42	9.26	26.10	8.81	2.37	9.79	13.58	1.11	0.00	0.44	1.43	0.61	0.45	2.22
		SE	0.14	0.02	0.01	0.03	0.04	0.11	0.11	0.13	0.12	0.04	0.09	0.04	0.01	0.00	0.01	0.02	0.01	0.01	0.15
		p-value	0.007937	0.007937	0.05556	1	0.05556	0.1508	0.2222	0.007937	1	0.007937	0.4206	0.007937	0.007937	-	0.007937	0.007937	1	0.05556	0.007937
	B7R6	Mean	4.05	0.91	7.13	1.99	2.95	10.36	8.26	26.40	8.46	2.45	9.57	13.22	1.11	0.00	0.47	1.64	0.58	0.46	4.96
		SE	0.26	0.03	0.06	0.08	0.01	0.11	0.05	0.28	0.12	0.02	0.05	0.12	0.01	0.00	0.01	0.02	0.02	0.01	0.27
		p-value	0.007937	0.007937	0.01587	0.05556	0.03175	0.03175	0.007937	0.5476	0.1508	0.007937	0.007937	0.007937	0.007937	-	0.1508	1	0.1508	0.09524	0.007937
	B2R1	Mean	4.18	1.03	7.45	1.82	2.97	10.43	7.99	26.32	8.15	2.49	9.75	13.12	1.11	0.00	0.46	1.67	0.60	0.45	5.21
		SE	1.25	0.20	0.15	0.06	0.12	0.38	0.23	0.31	0.20	0.07	0.22	0.35	0.04	0.00	0.02	0.04	0.03	0.02	1.50
		p-value	0.007937	0.007937	0.5476	0.03175	0.3095	0.2222	0.01587	0.8413	0.03175	0.8413	1	0.007937	0.007937	-	0.09524	0.8413	1	0.03175	0.007937
	B1R1	Mean	4.86	1.11	7.07	1.78	2.98	10.76	8.02	25.87	8.22	2.43	9.80	12.85	1.07	0.00	0.47	1.66	0.60	0.44	5.96
		SE	0.80	0.04	0.17	0.05	0.07	0.38	0.25	0.04	0.14	0.06	0.18	0.09	0.01	0.00	0.01	0.03	0.02	0.04	0.80
		p-value	0.01587	0.01587	0.2857	0.03175	0.7302	0.5556	0.03175	0.01587	0.06349	0.01587	0.7302	0.01587	0.01587	-	0.1111	0.5556	0.9048	0.2857	0.01587

## Sheet: Figure 5
Figure 5		FAME	16:0	16:1 ∆9	18:0	18:1 ∆9	18:1 ∆11	18:2	18:3	20:0	20:1 ∆11	20:1 ∆13	20:2	20:3	22:0	22:1 ∆13	24:0	24:1 ∆15	Polyunsaturated	Omega-9	Omega-7	Saturated
Embryo	Wild type	Mean	8.41	0.53	3.41	15.33	3.50	28.84	17.08	2.00	16.18	1.18	1.44	0.33	0.25	1.24	0.15	0.15	47.69	32.90	5.20	14.21
		SE	0.11	0.02	0.02	0.44	0.07	0.08	0.35	0.04	0.08	0.03	0.03	0.01	0.01	0.03	0.01	0.02	0.37	0.40	0.10	0.14
	ProTPS15:amiR-FAD2 lines
	F25R2	Mean	8.49	0.42	3.53	15.60	3.55	28.17	16.83	2.13	16.51	1.09	1.49	0.34	0.26	1.30	0.14	0.14	46.83	33.55	5.06	14.56
		SE	0.09	0.05	0.07	0.45	0.18	0.16	0.37	0.04	0.01	0.02	0.06	0.02	0.01	0.05	0.00	0.01	0.53	0.40	0.23	0.12
		p-value	0.4206	0.1508	0.1508	0.8413	0.6905	0.01587	0.6905	0.09524	0.007937	0.05556	0.6905	0.6905	0.09524	0.6905	0.5476	1	0.4206	0.3095	1	0.1508
	F22R1	Mean	7.96	0.43	3.40	16.68	3.52	28.67	15.80	1.97	17.12	0.99	1.39	0.30	0.23	1.26	0.13	0.14	46.16	35.20	4.94	13.70
		SE	0.08	0.04	0.06	0.58	0.07	0.16	0.34	0.05	0.16	0.04	0.05	0.01	0.01	0.06	0.00	0.01	0.48	0.50	0.09	0.14
		p-value	0.007937	0.05556	0.8413	0.1508	0.8413	0.5476	0.03175	0.8413	0.007937	0.01587	0.5476	0.3095	0.09524	1	0.03175	0.6905	0.03175	0.01587	0.09524	0.05556
	F20R1	Mean	8.28	0.51	3.37	15.96	3.59	28.21	17.14	1.98	16.44	1.04	1.40	0.33	0.24	1.24	0.13	0.14	47.07	33.78	5.13	14.01
		SE	0.11	0.02	0.10	0.13	0.06	0.11	0.15	0.03	0.13	0.06	0.02	0.01	0.00	0.02	0.00	0.00	0.20	0.22	0.05	0.22
		p-value	0.5476	1	1	0.1508	0.4206	0.007937	0.8413	0.5476	0.2222	0.09524	0.2222	0.5476	0.6905	0.4206	0.01587	0.5476	0.1508	0.1508	0.5476	0.8413
	ProAT2S2:amiR-FAD2 lines
	C106R2	Mean	6.53	0.40	3.24	52.50	5.45	3.62	5.55	1.34	18.78	1.12	0.09	0.05	0.21	0.84	0.14	0.14	9.30	72.27	6.97	11.46
		SE	0.08	0.05	0.09	0.34	0.09	0.08	0.13	0.04	0.21	0.02	0.00	0.00	0.00	0.03	0.00	0.00	0.15	0.18	0.09	0.18
		p-value	0.007937	0.05556	0.1508	0.007937	0.007937	0.007937	0.007937	0.007937	0.007937	0.2222	0.007937	0.007937	0.007937	0.007937	0.3095	0.8413	0.007937	0.007937	0.007937	0.007937
	C11R3	Mean	6.60	0.50	3.30	52.65	5.19	3.91	5.48	1.39	18.48	1.05	0.11	0.05	0.20	0.82	0.14	0.13	9.54	72.08	6.74	11.63
		SE	0.09	0.03	0.05	0.56	0.13	0.25	0.18	0.02	0.20	0.01	0.01	0.00	0.00	0.03	0.00	0.00	0.38	0.48	0.15	0.10
		p-value	0.007937	0.5476	0.09524	0.007937	0.007937	0.007937	0.007937	0.007937	0.007937	0.01587	0.007937	0.007937	0.007937	0.007937	0.05556	0.09524	0.007937	0.007937	0.007937	0.007937
	C9R3	Mean	6.50	0.36	3.35	53.17	5.06	3.75	5.59	1.41	18.32	1.07	0.10	0.05	0.20	0.79	0.13	0.13	9.49	72.41	6.49	11.60
		SE	0.06	0.03	0.07	0.60	0.08	0.22	0.15	0.04	0.18	0.02	0.01	0.00	0.00	0.02	0.00	0.00	0.35	0.44	0.11	0.17
		p-value	0.007937	0.007937	1	0.007937	0.007937	0.007937	0.007937	0.007937	0.007937	0.03175	0.007937	0.007937	0.007937	0.007937	0.09524	0.09524	0.007937	0.007937	0.007937	0.007937
Endosperm	Wild type	Mean	7.46	2.14	3.03	10.72	9.23	26.66	9.20	2.67	9.80	14.17	1.23	0.20	0.52	1.71	0.44	0.82	37.28	23.05	25.54	14.12
		SE	0.10	0.09	0.07	0.30	0.21	0.19	0.28	0.01	0.18	0.19	0.01	0.01	0.01	0.02	0.01	0.01	0.47	0.48	0.25	0.10
	ProTPS15:amiR-FAD2 lines
	F25R2	Mean	7.62	2.35	3.08	16.51	8.96	18.10	8.78	2.38	13.67	14.00	0.66	0.16	0.46	2.14	0.43	0.70	27.70	33.02	25.31	13.97
		SE	0.16	0.05	0.05	0.44	0.42	0.35	0.24	0.01	0.28	0.23	0.02	0.01	0.01	0.06	0.03	0.03	0.60	0.64	0.23	0.19
		p-value	0.5476	0.09524	1	0.007937	0.8413	0.007937	0.4206	0.007937	0.007937	0.6905	0.007937	0.01587	0.007937	0.007937	0.8413	0.01587	0.007937	0.007937	0.5476	0.3095
	F22R1	Mean	6.74	2.27	2.96	17.52	10.43	17.64	8.06	2.08	14.44	13.58	0.62	0.17	0.40	2.10	0.38	0.60	26.50	34.67	26.28	12.55
		SE	0.31	0.15	0.04	0.77	0.31	0.76	0.37	0.04	0.54	0.61	0.04	0.01	0.02	0.04	0.03	0.04	1.08	1.22	0.96	0.37
		p-value	0.1508	0.4206	0.3095	0.007937	0.01587	0.007937	0.05556	0.007937	0.007937	0.6905	0.007937	0.1508	0.007937	0.007937	0.09524	0.007937	0.007937	0.007937	0.1508	0.03175
	F20R1	Mean	6.66	2.56	2.88	20.00	11.21	12.42	8.61	2.03	15.13	14.26	0.45	0.16	0.42	2.14	0.44	0.62	21.64	37.89	28.03	12.44
		SE	0.08	0.11	0.09	0.34	0.18	0.32	0.16	0.03	0.15	0.36	0.02	0.00	0.00	0.06	0.01	0.01	0.48	0.45	0.44	0.17
		p-value	0.007937	0.007937	0.5476	0.007937	0.007937	0.007937	0.2222	0.007937	0.007937	0.8413	0.007937	0.01587	0.007937	0.007937	1	0.007937	0.007937	0.007937	0.007937	0.007937
	ProAT2S2:amiR-FAD2 lines
	C106R2	Mean	6.73	2.57	2.82	21.93	11.08	12.19	7.38	2.12	14.42	14.55	0.38	0.13	0.43	2.14	0.43	0.69	20.07	39.18	28.21	12.54
		SE	0.08	0.07	0.10	0.48	0.14	0.26	0.24	0.01	0.27	0.33	0.01	0.01	0.01	0.05	0.02	0.01	0.49	0.68	0.23	0.05
		p-value	0.007937	0.007937	0.2222	0.007937	0.007937	0.007937	0.007937	0.007937	0.007937	0.4206	0.007937	0.007937	0.007937	0.007937	0.5476	0.007937	0.007937	0.007937	0.007937	0.007937
	C11R3	Mean	6.48	2.28	2.81	21.70	11.51	12.01	7.31	2.09	14.78	14.75	0.38	0.13	0.43	2.17	0.44	0.72	19.83	39.37	28.53	12.25
		SE	0.17	0.13	0.07	0.36	0.25	0.47	0.13	0.03	0.31	0.22	0.01	0.01	0.01	0.05	0.04	0.03	0.57	0.57	0.37	0.20
		p-value	0.007937	0.8413	0.05556	0.007937	0.007937	0.007937	0.007937	0.007937	0.007937	0.05556	0.007937	0.007937	0.007937	0.007937	0.5476	0.01587	0.007937	0.007937	0.007937	0.007937
	C9R3	Mean	6.61	2.44	2.77	23.22	11.61	11.39	7.22	2.01	14.42	14.32	0.36	0.12	0.41	2.00	0.40	0.70	19.09	40.34	28.37	12.20
		SE	0.09	0.08	0.06	0.51	0.28	0.22	0.08	0.03	0.15	0.25	0.01	0.01	0.00	0.02	0.02	0.03	0.26	0.43	0.36	0.10
		p-value	0.007937	0.05556	0.05556	0.007937	0.007937	0.007937	0.007937	0.007937	0.007937	0.8413	0.007937	0.007937	0.007937	0.007937	0.09524	0.01587	0.007937	0.007937	0.007937	0.007937
